# Supplementary material for: Video Versus Direct Laryngoscopy for Tracheal Intubation of Critically Ill Adults: A Systematic Review and Meta-Analysis
Source: J Clin Med. 2025 Mar 13;14(6):1933. doi: 10.3390/jcm14061933 (PMC11942891; doi:10.3390/jcm14061933)
Supplement: Supplementary file 1 [file jcm-14-01933-s001.zip]

Archive with 1 entries (1 files):
- jcm-3505216-supplementary.pdf
